# Supplementary material for: VCF‐Server: A web‐based visualization tool for high‐throughput variant data mining and management
Source: Mol Genet Genomic Med. 2019 May 24;7(7):e00641. doi: 10.1002/mgg3.641 (PMC6625089; doi:10.1002/mgg3.641)
Supplement: Supplementary file 1 [file MGG3-7-e00641-s001.xlsx]

## Sheet: Tbale S1
Table S1. Summary of databases used in VCF Server annotation*.
Category	Database	Version/RelaseDate	Description
Variants Function	dbSNP	150	The Single Nucleotide Polymorphism database (dbSNP) is a public-domain archive for a broad collection of simple genetic polymorphisms.
	knownGene	201706	The University of California Santa Cruz (UCSC) Known Genes dataset is constructed by a fully automated process, based on protein data from Swiss-Prot/TrEMBL (UniProt) and the associated mRNA data from Genbank.
	ensGene	201706	The Ensembl gene set is based on evidence, and includes manual annotation for our most-used species.
	refGene	201706	The RefGene database was created from the UCSC database. RefGene specifies known human protein-coding and non-protein-coding genes taken from the NCBI RNA reference sequences collection (RefSeq).
	Cytoband	201707	The chromosome band track represents the approximate location of bands seen on Giemsa-stained chromosomes.
	ClinVar	201709	ClinVar is a freely accessible, public archive of reports of the relationships between human variations and phenotypes with supporting evidence.
	InterVar	201702	InterVar: clinical interpretation of missense variants based on ACMG standards and guidelines.
Allele Frequency	ExAC	0.3	ExAC 65000 exome allele frequency data for ALL, AFR (African), AMR (Admixed American), EAS (East Asian), FIN (Finnish), NFE (Non-finnish European), OTH (other), and SAS (South Asian).
	1000Genomes	201708	1000 Genome allele frequency data for ALL, AFR (African), AMR (Admixed American), EAS (East Asian), EUR (European), and SAS (South Asian).
	ESP6500	20141222	Alternative allele frequency in European American subjects in the NHLBI-ESP project with 6500 exomes, including the indel calls and the chrY calls.
	gnomAD_exome	v2.0.1	The Genome Aggregation Database (gnomAD) spans 125,748 exome sequences and 15,708 whole-genome sequences from unrelated individuals sequenced as part of various disease-specific and population genetic studies.
	gnomAD_enome	v2.0.1	The Genome Aggregation Database (gnomAD) spans 125,748 exome sequences and 15,708 whole-genome sequences from unrelated individuals sequenced as part of various disease-specific and population genetic studies.
	GME	201610	Great Middle East allele frequency including NWA (northwest Africa), NEA (northeast Africa), AP (Arabian peninsula), Israel, SD (Syrian desert), TP (Turkish peninsula), and CA (Central Asia).
Function Prediction	M-CAP	201610	M-CAP scores for non-synonymous variants.
	REVEL	201610	Rare Exome Variant Ensemble Learner scores for all possible human missense variants.
	dbNSFP	0.33a	dbNSFP is an annotation database for non-synonymous SNPs assembled by Xiaoming Liu from the University of Texas School of Public Health.
*All the annotations are available for bother GRCh37/hg19 and GRCh38/hg38
